# Supplementary material for: Profile and outcome of patients with Warfarin Toxicity admitted in a tertiary care hospital in Bhutan: a cross-sectional study investigators and institutions
Source: BMC Res Notes. 2023 May 18;16:81. doi: 10.1186/s13104-023-06359-2 (PMC10193793; doi:10.1186/s13104-023-06359-2)
Supplement: Supplementary file 1 — Supplementary Material 1 [file 13104_2023_6359_MOESM1_ESM.xlsx]

## Sheet: Sheet1
Warfarin overdose Bhutan dataset
serno	age	sex	res	edu	admit	indi	dur	dose	med	cumdose	inr1	inr2	cause	hf	htn	dm	cva	cad	mi	pad	chf	pulm	hep	renal	psych	chad	samt	scr	gfr	malig	amalig	alc	smoke	bleed	arrhy	statin	lowasp	hiasp	clopid	ohg	ahtn	ab	fung	aed	bleed1	ecchy	othadverse	ich	ich2
14	53	1	1	2	3	1	36	10	1	70	1.8	4.3	1	0	0	0	0	0	0	0	0	0	0	0	0	99	99	1.2	999	0	0	0	0	0	1	0	0	0	0	0	0	0	0	0	1	0	0	0
10	67	2	1	1	1	3	4	5	1	35	1.6	15.9	1	1	0	0	0	0	0	0	1	1	0	0	0	99	99	0.8	999	0	0	0	0	0	0	0	0	0	0	0	0	0	0	0	0	0	0	0
1	86	2	2	1	1	2	24	2.5	1	17.5	1.7	12.5	11	1	1	0	0	0	0	0	1	0	0	0	0	4	3	1.1	70	0	0	0	0	1	1	0	0	0	0	0	1	0	0	0	1	0	0	0
8	63	2	1	1	1	3	1	4	1	28	1.7	3	1	0	0	0	0	0	0	0	0	0	0	0	0	99	99	0.6	999	0	0	0	0	0	0	0	0	0	0	0	0	1	0	0	1	0	0	0
19	41	2	2	1	1	1	240	4	1	28	1.2	7	1	0	0	0	0	0	0	0	0	0	0	1	0	99	99	1.6	999	0	0	0	0	0	1	0	0	0	0	0	0	1	0	0	1	0	0	0
9	63	2	2	1	1	2	3	3	1	21	1.8	4.8	1	0	1	0	0	0	0	0	0	0	0	0	0	99	1	0.4	999	0	0	0	0	1	0	0	0	0	0	0	1	0	0	0	1	0	0	0
22	83	2	2	1	1	2	36	2	1	14	1.6	3.7	1	1	1	0	0	0	0	0	0	0	0	0	0	3	99	0.8	999	0	0	0	0	0	1	0	0	0	0	0	1	0	0	0	1	0	0	0
11	62	1	2	6	1	2	1	3	1	21	1.6	10.8	5	1	0	0	0	1	0	0	1	0	0	0	0	3	99	1	999	0	0	0	0	0	1	1	1	0	0	0	1	0	0	0	1	0	0	0
6	35	1	1	3	2	1	2	1.5	1	10.5	4	20	11	0	0	0	0	0	0	0	0	0	0	0	0	99	99	1	85	0	0	0	0	0	1	0	0	0	0	0	0	0	0	0	1	0	0	0
17	25	1	2	1	1	1	108	6	1	42	2.2	8.7	1	0	0	0	0	0	0	0	0	0	0	0	0	99	99	1	999	0	0	0	0	0	0	0	0	0	0	0	0	1	0	0	1	0	0	0
15	41	2	2	1	1	2	120	2	1	14	1.3	9.4	5	0	1	0	0	0	0	0	0	0	0	1	0	99	99	3.8	15.4	0	0	0	0	0	1	0	0	0	0	0	1	1	0	0	1	0	0	0
2	57	2	2	1	1	3	60	2	1	35		5.9	11	1	0	0	0	0	0	0	1	0	0	0	0	2	4	1.3	70	0	0	0	0	1	1	0	0	0	0	0	0	0	0	0	1	0	0	0
21	65	2	1	1	1	2	96	9	1	63	1.2	9	1	0	1	0	0	0	0	0	0	0	0	0	0	99	99	1.1	999	0	0	0	0	0	1	1	0	0	0	0	1	1	0	0	1	1	0	0
20	25	2	1	1	1	3	12	3	1	21	1.7	9.9	1	0	0	0	0	0	0	0	0	0	0	1	0	99	99	1.5	999	0	0	0	0	0	1	0	0	0	0	0	0	1	0	0	1	0	0	0
5	56	1	2	1	2	3	24	6	1	42		5.9	11	0	0	0	0	0	0	0	0	0	0	0	0	99	1	0.9	83	0	0	0	0	0	0	0	0	0	0	0	0	0	0	0	0	0	0	0
12	81	1	2	1	1	3	5	4	1	28	1.1	3.7	1	0	0	0	0	0	0	0	0	0	0	0	0	99	99	0.7	999	0	0	0	0	0	0	0	0	0	0	0	0	0	0	0	1	0	0	0
3	49	2	2	1	1	4	48	3	1	21	2.1	8.2	5	0	0	0	0	0	0	0	0	1	0	0	0	1	4	0.9	116	0	0	0	0	0	0	0	0	0	0	0	0	1	0	0	1	0	0	0
4	27	1	2	2	1	1	156	10	1	70	2	5.6	11	0	0	0	0	0	0	0	0	0	0	0	0	99	1	0.8	117	0	0	0	0	0	0	0	1	0	0	0	0	0	0	0	1	1	0	0
18	67	1	1	1	1	2	18	4.5	1	31.5	1.1	5.1	1	1	1	0	0	0	0	0	0	0	0	0	0	99	99	1.1	999	0	0	0	0	0	1	0	0	0	0	0	1	0	0	0	1	0	0	0
13	28	2	1	1	1	1	10	6.5	1	45.5	1.1	7.1	4	0	0	0	0	0	0	0	0	0	0	0	0	99	99	1	999	0	0	0	0	0	0	0	0	0	0	0	0	1	0	0	1	0	0	0
16	64	2	1	1	1	2	60	2.5	1	17.5	1.5	2.8	1	0	1	1	0	0	0	0	0	1	0	0	0	4	99	0.8	999	0	0	0	0	0	1	0	0	0	0	0	1	1	0	0	1	1	0	0
7	92	1	2	1	1	2	36	1	1	4		6.2	11	1	0	0	0	0	0	0	0	1	0	1	0	4	2	1.4	38	0	0	0	0	0	1	0	0	0	0	0	1	1	0	0	0	0	0	0
[truncated: 22 more columns]
